# Supplementary material for: Leukocyte Telomere Length Is Related to Brain Parenchymal Fraction and Attention/Speed in the Elderly: Results of the Austrian Stroke Prevention Study
Source: Front Psychiatry. 2020 Feb 28;11:100. doi: 10.3389/fpsyt.2020.00100 (PMC7059269; doi:10.3389/fpsyt.2020.00100)
Supplement: Supplementary file 1 [file DataSheet_1.xlsx]

## Sheet: Supplementary Table 1 
Supplementary Table 1: Characteristics of the study population
	Total (n)	Men (n)	Women (n)	<65 years (n)	>65 years (n)	Normotensive (n)	Hypertensive (n)	BMI <25 (n)	BMI ≥25 (n)	Eduation ≤10 (n)	Education >10 (n)	NO DM (n)	DM (n)	No CVD (n)	CVD (n)	Apoe4 non-carriers (n)	Apoe4 carriers (n)
Social demographic factors
Age (years)	65.9±8.0 (909)	65.3±7.7 (388)	66.4±8.1 (521)	59.2±4.2 (440)	72.3±4.7*** (469)	62.0±7.1 (278)	67.7±7.7*** (631)	65.3±8.2 (325)	66.3±7.8 (584)	66.2±7.9 (616)	65.4±8.1 (293)	65.6±7.9 (810)	69.0±7.4*** (99)	65.2±7.9 (545)	67.1±8.0*** (364)	66.1±8.0 (718)	65.4±7.8 (180)
Sex (Men)	388 (42.7%)	NA	NA	202 (45.9%)	186 (39.7%)	114 (41.0%)	274 (43.4%)	109 (33.5%)	279 (47.8%)***	233 (37.8%)	155 (52.9%)***	346 (42.7%)	42 (42.4%)	249 (45.7%)	139 (38.2%)*	303 (42.2%)	83 (46.1)
Risk factors
Hypertension	631 (69.4%)	274 (70.6%)	357 (68.5%)	244 (55.5%)	387 (82.5%)***	NA	NA	192 (59.1%)	439 (75.2%)***	444 (72.1%)	187 (63.8%)*	552 (68.2%)	79 (79.8)*	359 (65.9%)	272 (74.7%)**	502 (69.9%)	123 (68.3)
SBP (mm of Hg)	143.8±22.8 (908)	143.3±21.4 (387)	144.2±23.8 (521)	136.7±20.1 (440)	150.5±23.2*** (468)	122.7±10.0 (277)	153.4±20.1*** (631)	137.9±21.6 (325)	147.1±22.8*** (583)	145.3±23.3 (615)	140.7±21.4** (293)	143.0±22.5 (810)	150.3±24.0** (98)	143.0±23.0 (544)	145.1±22.5 (364)	143.8±22.6 (717)	144.3±23.7 (180)
DBP (mm of Hg)	87.6±10.0 (908)	87.6±9.7 (387)	87.6±10.2 (521)	86.3±9.5 (440)	88.8±10.3*** (468)	79.2±4.6 (277)	91.2±9.5*** (631)	84.8±9.0 (325)	89.1±10.2*** (583)	87.9±10.1 (615)	87.0±9.7 (293)	87.5±9.7 (810)	88.0±10.2 (98)	87.3±10.0 (544)	88.0±10.1 (364)	87.5±9.9 (717)	87.8±10.0 (180)
Diabetes Mellitus	99 (10.9%)	42 (10.8%)	57 (10.9%)	31 (7.0%)	68 (14.5%)***	20 (7.2%)	79 (12.5%)*	13 (4.0%)	86 (14.7%)***	80 (13.0%)	19 (6.5%)**	NA	NA	48 (8.8%)	51 (14.0%)*	81 (11.3%)	16 (8.8%)
CVD	364 (40.0%)	139 (35.8%)	225 (43.2%)*	149 (33.9%)	215 (45.8%)***	92 (33.1%)	272 (43.1%)**	121 (37.2%)	243 (41.6%)	261 (42.4%)	103 (35.2%)*	313 (38.6%)	51 (51.5%)*	NA	NA	285 (39.7%)	76 (42.2)
BMI (kg/m2 )	26.9±4.1 (909)	27.2±3.3 (388)	26.7±4.6* (521)	26.5±4.0 (440)	27.2±4.1** (469)	25.6±3.5 (278)	27.5±4.2*** (631)	23.0±1.6 (325)	29.0±3.4** (584)	27.3±4.2 (616)	25.9±3.7*** (293)	26.6±4.0 (810)	29.0±4.1*** (99)	26.7±4.0 (545)	27.1±4.2 364	26.9±4.1 (718)	26.8±3.9 (180)
Education	11.1±2.6 (909)	11.8±3.0 (388)	10.6±2.1*** (521)	11.4±2.7 (440)	10.9±2.4** (469)	11.4±2.6 (278)	11.0±2.6 (631)	11.6±2.8 (325)	10.9±2.5*** (584)	9.6±0.5 (616)	14.4±2.2*** (293)	11.2±2.6 (2.6)	10.4±2.2** (99)	11.3±2.7 (545)	10.8±2.4** (364)	11.2±2.7 (718)	11.0±2.5 (180)
TC (mg/dl)	227.87±40.4 (909)	219.8±38.2 (388)	233.9±41.0*** (521)	229.9±41.0 (440)	226.0±39.8 (469)	225.6±39.0 (278)	228.88±41.0 (631)	226.7±38.0 (325)	228.5±41.7 (584)	228.9±42.0 (616)	225.8±36.7 (293)	228.7±39.8 (810)	221.4±44.8 (99)	227.2±39.8 (545)	228.9±41.3 (364)	227.0±41.3 (718)	232.4±36.8 (180)
HDL (mg/dl)	56.5±17.2 (901)	49.4±15.0 (382)	61.8±16.8*** (519)	53.9±16.7 (438)	58.9±17.3*** (463)	56.3±17.6 (276)	56.6±17.0 (625)	61.7±18.6 (323)	53.6±15.6*** (578)	56.7±17.3 (609)	56.0±16.9 (292)	57.0±17.3 (8.3)	52.1±15.8** (98)	56.4±16.8 (541)	56.6±17.8 (360)	56.9±17.2 (712)	55.0±17.1 (178)
Smoking
Never	551 (60.7%)	149 (38.4%)	402 (77.3%)	249 (56.7%)	302 (64.4%)	163 (58.8%)	388 (61.5%)	231 (71.3%)	320 (54.8%)	383 (62.3%)	168 (57.3%)	504 (62.3%)	47 (47.5%)	345 (65.1%)	206 (56.6%)	429 (59.8%)	116 (64.4%)
Former	257 (28.3%)	179 (46.1%)	78 (15.0%)	128 (29.2%)	129 (27.5%)	77 (27.8%)	180 (28.5%)	66 (20.3%)	191 (32.7%)	161 (26.2%)	96 (32.8%)	221 (27.3%)	36 (36.4%)	139 (25.6%)	118 (32.4%)	209 (29.1%)	46 (26.6%)
Current	100 (11.0%)	60 (15.5%)	40 (7.7%)***	62 (14.1%)	38 (8.1%)**	37 (13.3%)	63 (10.0%)	27 (8.3%)	73 (12.5%)***	71 (11.5%)	29 (9.9%)	84 (10.4%)	16 (16.2%)*	60 (11.0%)	40 (11.0%)	80 (11.1%)	18 (10.0%)
ApoE4
No allele	718 (80.0%)	303 (78.5%)	415 (81.1%)	343 (78.7%)	375 (81.2%)	216 (79.1%)	502 (80.3%)	257 (79.1%)	461 (79.8%)	482 (79.3%)	236 (81.4%)	637 (79.5%)	81 (83.5%)	433 (80.6%)	285 (79.0%)	NA	NA
Heterozygous	173 (19.3%)	81 (21.0%)	92 (18.0%)	88 (20.2%)	85 (18.4%)	52 (19.0%)	121 (19.4%)	59 (18.4%)	114 (19.7%)	122 (20.1%)	51 (17.6%)	157 (19.6%)	16 (16.5%)	100 (18.6%)	73 (20.2%)
Homozygous	7 (0.8%)	2 (0.5%)	5 (0.9%)	5 (1.1%)	2 (0.4%)	5 (1.8%)	2 (0.3%)	4 (1.3%)	3 (0.5%)	4 (0.7%)	3 (1.0%)	7 (0.9%)	0 (0.0%)	4 (0.8%)	3 (0.8%)
Predictor
LTL	0.61(0.47-0.82) (909)	0.62(0.47-0.85) (388)	0.60(0.46-0.79) (521)	0.62(0.46-0.87) (440)	0.60(0.47-0.79) (469)	0.62(0.49-0.86) (278)	0.61(0.46-0.82) (631)	0.60(0.48-0.76) (325)	0.62(0.46-0.84) (584)	0.62(0.47-0.83) (616)	0.60(0.47-0.78) 293)	0.61(0.47-0.82) (810)	0.63(0.45-0.83) (99)	0.63(0.48-0.86) (545)	0.60(0.45-0.76)* (364)	0.61(0.46-0.82) (718)	0.62(0.47-0.86) (180)
MRI correlates
BPF (%)	78.7±3.9 (739)	78.6±3.7 (313)	78.7±4.0 (426)	80.6 ± 3.3 (352)	76.9 ± 3.6*** (387)	79.7 ± 3.67 (231)	78.2 ± 3.9*** (508)	78.8 ± 4.1 (266)	78.6 ± 3.8 (473)	78.6 ± 3.9 (505)	78.8 ± 3.9 (234)	78.9±3.8 (662)	77.3±4.3*** (77)	79.0±3.8 (437)	78.3±4.0* (302)	78.6±3.9 (589)	79.0±4.0 (140)
WMH load(mm3)	0.8(0.2-3.1) (827)	0.6(0.1-2.5) (359)	1.1(0.2-3.8)** (468)	0.3(0.0-1.1) (396)	2.2(0.6-5.5)*** (431)	0.4(0.0-1.3) (258)	1.3(0.3-4.3)*** (569)	0.8(0.2-3.0) (298)	0.9(0.2-3.3) (529)	1.0(0.2-3.6) (564)	0.6(0.1-2.5)* (263)	0.8(0.2-3.0) (737)	1.5(0.3-6.1)** (90)	0.7(0.1-2.6) (494)	1.2(0.3-4.0)*** (333)	0.80(0.20-2.90) (651)	1.3(0.20-4.4)* (165)
WMH Score
0	157 (18.4%)	84 (23.0%)	73 (15.0%)	117 (28.5%)	40 (9.1%)	75 (28.4%)	82 (13.9%)	61 (20.0%)	96 (17.6%)	103 (17.8%)	54 (19.7%)	142 (18.7%)	15 (16.3%)	105 (20.7%)	52 (15.1%)	128 (19.0%)	26 (15.6%)
1	503 (59.0%)	202 (55.2%)	301 (61.9%)	271 (65.9%)	232 (52.6%)	159 (60.2%)	344 (58.5%)	188 (61.6%)	315 (57.6%)	340 (58.8%)	163 (59.5%)	459 (60.4%)	44 (47.8%)	302 (59.4%)	201 (58.4%)	399 (59.2%)	99 (59.3%)
2	123 (14.4%)	53 (14.5%)	70 (14.4%)	16 (3.9%)	107 (24.3%)	22 (8.3%)	101 (17.2%)	33 (10.8%)	90 (16.5%)	91 (15.7%)	32 (11.7%)	100 (13.2%)	23 (25.0%)	62 (12.2%)	61 (17.7%)	95 (14.1%)	25 (15.0%)
3	69 (8.1%)	27 (7.4%)	42 (8.6%)*	7 (1.7%)	62 (14.1%)***	8 (3.0%)	61 (10.4%)***	23 (7.5%)	46 (8.4%)	44 (7.6%)	25 (9.1%)	59 (7.8%)	10 (10.9%)*	39 (7.7%)	30 (8.7%)*	52 (7.7%)	17 (10.2%)
Cognitive functions
Attention/Speed	0.03±0.53 (853)	0.12±0.50 (365)	-0.03±0.54*** (488)	0.24±0.41 (423)	-0.17±0.55*** (430)	0.15±0.49 (267)	-0.01±0.54*** (586)	0.07±0.51 (307)	0.02±0.54 (546)	-0.04±0.55 (580)	0.19±0.44*** (273)	0.06±0.5 (764)	-0.15±0.56*** (89)	0.09±0.50 (518)	-0.43±0.56*** (335)	0.04±0.52 (674)	0.02±0.57 (168)
Conceptualization	0.06±0.59 (858)	0.08±0.61 (361)	0.05±0.58 (497)	0.17±0.61 (429)	-0.04±0.56*** (429)	0.16±0.59 (268)	0.02±0.59** (590)	0.11±0.58 (312)	0.03±0.60 (546)	-0.03±0.60 (574)	0.25±0.54*** (284)	0.08±0.60 (770)	-0.80±0.54* (88)	0.13±0.54 (523)	-0.40±0.66*** (337)	0.07±0.60 (683)	0.02±0.57 (164)
Memory	0.01±1.01 (860)	0.12±1.07 (369)	-0.07±0.96** (491)	0.37±1.04 (429)	-0.35±0.84*** (431)	0.25±1.04 (265)	-0.10±0.99*** (595)	0.11±0.97 (311)	-0.05±1.03* (549)	-0.22±0.88 (576)	0.47±1.11*** (284)	0.05±1.02 (773)	-0.32±0.89*** (87)	0.13±1.01 (523)	-0.18±1.00*** (337)	0.01±1.00 (683)	0.05±1.05 (167)
Visuopractical Skills	0.00±0.93 (891)	-0.14±0.88 (375)	0.10±0.95*** (516)	0.47±0.78 (434)	-0.45±0.82*** (457)	0.29±0.87 (272)	-0.13±0.92*** (619)	0.13±0.90 (324)	-0.08±0.93*** (567)	-0.04±0.94 (603)	0.09±0.90 (288)	0.06±0.90 (795)	-0.49±1.00*** (96)	0.08±0.91 (534)	-0.13±0.95** (357)	-0.01±0.93 (705)	0.00±0.88 (175)
g factor	0.01±1.01 (823)	0.11±1.04 (350)	-0.07±0.98* (473)	0.50±0.84 (413)	-0.49±0.91*** (410)	0.33±0.90 (257)	-0.14±1.02*** (566)	0.12±0.95 (298)	-0.06±1.03* (525)	-0.20±0.95 (553)	0.42±0.98*** (270)	0.07±0.99 (741)	-0.54±1.03*** (82)	0.14±0.98 (502)	-0.19±1.02*** (321)	-0.05±1.01 (652)	0.05±0.99 (161)
* 0.01<P< 0.05	** 0.001<P< 0.01	*** < 0.001
The independent sample t-test was performed for normally distributed continuous variables, Mann-Whitney U test for skewed variables and the chi-square test for categorized variables to compare the groups
For normally distributed variables, mean ± SD, for skewed variables median (IQR), and categorical variables numbers of observations (%) in the category are given.
For each sub-group, the total number of individuals is given in brackets in the respective cells.
SBP: Systolic Blood Pressure, DBP: Diastolic Blood Pressure, CVD: Cardiovascular Diseases, BMI: Body Mass Index, TC: Total Cholesterol, HDL: High-Density Lipoprotein, LTL:Leukocyte Telomere Length, BPF:Brain Parenchymal Fraction, WMH: White Matter Hyperintensities, SD: Standard Deviation, IQR: Inter-Quartile Range

## Sheet: Supplementary Table 2
Supplementary Table 2: Pearson's correlation between two continuous variables
	g factor	Visuopractical Skills	Memory	Conceptualization	Attention/ Speed	LWMH	BPF	HDL	Total Cholesterol	Education	BMI	DBP	SBP	Age	zLTL
zLTL	0.0620567	0.0649117	0.0235413	0.0465788	0.081*	0.00517483	0.169***	-0.089**	-0.0145444	-0.0123395	.067*	-0.0322934	-0.022	-0.092**
Age	-0.593***	-0.626***	-0.428***	-0.217***	-0.448***	0.513***	-0.577***	0.190***	-0.049	-0.107**	0.075*	0.129***	0.347***
SBP	-0.237***	-0.205***	-0.183***	-0.118***	-0.162***	0.261***	-0.189***	0.0345054	0.081*	-0.116***	0.227***	0.716***
DBP	-0.108**	-0.067*	-0.086*	-0.0350561	-0.108**	0.145***	-0.136***	-0.018835	0.123***	-0.0318584	0.250***
BMI	-0.113**	-0.117***	-0.097**	-0.067*	-0.070*	0.0251351	-0.0528026	-0.258***	-0.0273081	-0.126***
Education	0.335**	0.091**	0.373***	0.269***	0.224***	-0.098**	0.0225699	-0.0624504	-0.00993802
Total Cholesterol	0.0322262	0.073*	0.0251622	0.0340972	0.0048504	-0.00207544	0.0208635	0.223***
HDL	-0.114**	-0.076*	-0.0653821	-0.00212353	-0.122***	0.151***	0-.211***
BPF	0.370***	0.439***	0.202***	0.0729907	0.331***	-0.287***
LWMH	-0.349***	-0.349***	-0.243***	-0.132***	-0.263***
Attention/Speed	0.640***	0.447***	0.378***	0.253***
Conceptualization	0.549***	0.269***	0.446***
Memory	0.806***	0.436***				Pearson's correlation
Visuopractical Skills	0.703***
g factor						-1	-0.9	-0.7	-0.5	-0.3 0 0.3		0.5	0.7	0.9	1
		* 0.01<P< 0.05
		** 0.001<P< 0.01
		*** < 0.001
zLTL: z Score leukocyte telomere length, SBP: Systolic Blood Pressure, DBP: Diastolic Blood Pressure, BMI: Body Mass Index, HDL: High Density Lipoprotein, BPF: Brain Parenchymal Fraction, LWMH: log-transformed White Matter Hyperintensities

## Sheet: Supplementary Table 3
Supplementary Table 3: Mutiple regression models used to estimate effect of LTL on different brain phenotypes
	BPF (739)						WMH load (827)
	β	SE	p	R2	p F change	Partial R2	β	SE	p	R2	p F change	Partial R2
Model I	0.443	0.115	0.0001338	0.344172	2.12597e-65	0.0134701	0.0198137	0.0116032	0.0880964	0.262785	1.55288e-53	0.00266375
Model II	0.428482	0.114944	0.000208555	0.365575	0.00130002	0.0123995	0.0236369	0.0116279	0.0424071	0.2745	0.0060222	0.00371483
Model III	0.429018	0.115018	0.000206744	0.365732	0.675121	0.012429	0.0241879	0.0115591	0.0367065	0.283218	0.00112165	0.0038892
	WMH Score (852)						Attension/Speed (854)
	β	SE	p	R2	p F change	Partial R2	β	SE	p	R2	p F change	Partial R2
Model I	0.046894	0.0246974	0.057945	0.197194	2.96708e-39	0.00349127	0.025318	0.0172479	0.142513	0.203353	8.81282e-41	0.00206313
Model II	0.0515022	0.024905	0.038958	0.207374	0.160879	0.00412357	0.0248431	0.0171647	0.148183	0.234092	3.19556e-05	0.00194474
Model III	0.0518752	0.0248611	0.037232	0.211174	0.0470573	0.00418324	0.0247677	0.017166	0.149	0.234923	0.3444	0.001936
	Conceptualization (858)						Memory (860)
	β	SE	p	R2	p F change	Partial R2	β	SE	p	R2	p F change	Partial R2
Model I	0.0170367	0.0197435	0.388438	0.047441	7.55199e-09	0.000847403	-0.0216542	0.030826	0.482583	0.19	3.96736e-38	0.000476359
Model II	0.0171438	0.0191537	0.371013	0.129258	1.60332e-13	0.000840462	-0.0150559	0.0290098	0.603903	0.304	3.47538e-24	0.000225341
Model III	0.0167499	0.0191488	0.381978	0.130981	0.200106	0.000802075	-0.0148188	0.0290275	0.609829	0.304	0.632535	0.000218237
	Visuopractial Skills (891)						g factor (823)
	β	SE	p	R2	p F change	Partial R2	β	SE	p	R2	p F change	Partial R2
Model I	0.0124955	0.0237912	0.599568	0.41434	2.18392e-100	0.000186123	0.00771232	0.0280312	0.783285	0.351979	3.03374e-75	6.10885e-05
Model II	0.0103583	0.0236943	0.662102	0.434688	7.57086e-05	0.00012548	0.00881869	0.026336	0.738	0.443635	3.28543e-23	7.83709e-05
Model III	0.0101625	0.0237022	0.668207	0.435039	0.465463	0.000121	0.00881605	0.0263535	0.738068	0.443635	0.990739	8.1e-05
Model I: adjusted for age and sex, Model II additionally adjusted for risk factors and Model III adjusteded additonally for ApoE4 genotypes
Bold shows significance level of <0.05.
BPF: Brain Parenchymal Fraction, WMH: White Matter Hyperintensities,β-Effect size, SE-Standard Error

## Sheet: Supplementary Table 4  
Supplementary Table 4: Mutiple regression models used to estimate effect of LTL in sub-groups
	BPF Men (313)						BPF Women (426)								WMH load load Men (359)						WMH load load Women (468)								WMH score Men (366)						WMH score Women (486)								Attension/Speed Men (365)						Attension/Speed Women (488)
	β	SE	p	R2	p F change	Partial R2	β	SE	p	R2	p F change	Partial R2			β	SE	p	R2	p F change	Partial R2	β	SE	p	R2	p F change	Partial R2			β	SE	p	R2	p F change	Partial R2	β	SE	p	R2	p F change	Partial R2			β	SE	p	R2	p F change	Partial R2	β
Model I	0.334943	0.172384	0.053	0.330988	3.5743e-27	0.00833561	0.520964	0.155089	0.000854525	0.353469	7.70453e-40	0.0176641		Model I	0.0126837	0.0171053	0.458886	0.276618	3.3884e-25	0.00114293	0.0256997	0.0157853	0.104202	0.249108	5.70213e-29	0.00438401		Model I	0.0500273	0.0385488	0.19521	0.19734	1.13342e-17	0.003808	0.0449207	0.0321798	0.163392	0.192646	1.1671e-22	0.0033331		Model I	0.0352731	0.023598	0.135869	0.1933	2.7631e-17	0.00507714	0.0183896
Model II	0.330525	0.173221	0.0573441	0.350267	0.272789	0.00799191	0.504841	0.15484	0.00120642	0.379708	0.0178919	0.0162409		Model II	0.0162791	0.017234	0.345537	0.299381	0.139396	0.00183322	0.0274524	0.0158488	0.083938	0.270799	0.0679552	0.00489449		Model II	0.0595563	0.0391355	0.128968	0.210001	0.59042	0.00525727	0.0420921	0.0323775	0.19423	0.212512	0.112773	0.00286225		Model II	0.0357334	0.023574	0.130479	0.23043	0.0208087	0.00508101	0.0151722
Model III	0.329894	0.173594	0.0583584	0.350297	0.907216	0.00795376	0.504661	0.154958	0.00122183	0.380295	0.536132	0.0162293		Model III	0.0169401	0.0172276	0.326156	0.302604	0.210849	0.00198326	0.0274856	0.0156731	0.08	0.288474	0.00094532	0.00490635		Model III	0.0605986	0.039138	0.122454	0.212647	0.28093	0.00543965	0.0416653	0.0323001	0.197713	0.217998	0.0718596	0.00280434		Model III	0.0358148	0.0236078	0.130159	0.230577	0.796447	0.00510327	0.0152862
	BPF ≤ 65 years (352)						BPF > 65 Years (387)								WMH load ≤ 65 Years (391)						WMH load > 65 Years (431)								WMH score ≤ 65 Years (411)						WMH score > 65 Years (441)								Attension/Speed ≤ 65 Years (423)						Attension/Speed > 65 Years (430)
	β	SE	p	R2	p F change	Partial R2	β	SE	p	R2	p F change	Partial R2			β	SE	p	R2	p F change	Partial R2	β	SE	p	R2	p F change	Partial R2			β	SE	p	R2	p F change	Partial R2	β	SE	p	R2	p F change	Partial R2			β	SE	p	R2	p F change	Partial R2	β
Model I	0.285977	0.144423	0.0484871	0.186316	2.84621e-15	0.00930148	0.643194	0.183098	0.000498054	0.145099	1.39763e-12	0.0176641		Model I	0.0125661	0.0117043	0.28366	0.101366	5.62491e-09	0.00268351	0.026496	0.0203181	0.192938	0.0779332	2.37008e-07	0.00378753		Model I	0.0157852	0.0268009	0.556208	0.0442917	0.000402108	0.000826735	0.082	0.042	0.053581	0.0556117	2.1741e-05	0.00834482		Model I	0.0347434	0.0180302	0.0546712	0.0862974	3.94086e-08	0.0082148	0.0146527
Model II	0.349356	0.141534	0.0140713	0.259453	4.27712e-05	0.0134284	0.58396	0.185732	0.00180281	0.16496	0.281519	0.0162409		Model II	0.0138133	0.011756	0.240731	0.150008	0.00344549	0.00309637	0.0305921	0.0203674	0.13387	0.108895	0.0514237	0.00493946		Model II	0.0234693	0.0272348	0.389356	0.064373	0.297033	0.00176341	0.0805968	0.0428217	0.060512	0.0764673	0.22732	0.00784553		Model II	0.0350454	0.0182403	0.0553914	0.113816	0.0855072	0.00805743	0.00869542
Model III	0.350049	0.141763	0.0140378	0.259579	0.811527	0.0134761	0.583212	0.185991	0.0018543	0.16512	0.792544	0.0162293		Model III	0.0147623	0.0116115	0.204387	0.17347	0.00115142	0.00353424	0.0299573	0.0203017	0.140826	0.11704	0.0536553	0.00473537		Model III	0.024	0.027	0.376029	0.0706542	0.103949	0.00185735	0.0795179	0.0427797	0.063765	0.0807878	0.162767	0.00763439		Model III	0.0346143	0.0182063	0.0579823	0.11948	0.10729	0.0078587	0.00852649
	BPF Normotensive (231)						BPF Hypertensive (508)								WMH load Normotensisve (258)						WMH load Hypertensive (569)								WMH score Normotensisve (264)						WMH score Hypertensive (588)								Attension/Speed Normotensisve (267)						Attension/Speed Hypertensive (586)
	β	SE	p	R2	p F change	Partial R2	β	SE	p	R2	p F change	Partial R2			β	SE	p	R2	p F change	Partial R2	β	SE	p	R2	p F change	Partial R2			β	SE	p	R2	p F change	Partial R2	β	SE	p	R2	p F change	Partial R2			β	SE	p	R2	p F change	Partial R2	β
Model I	0.298	0.186	0.110871	0.273483	2.92966e-15	0.00842317	0.542389	0.147463	0.000260797	0.345726	4.02464e-45	0.017956		Model I	0.00515166	0.015212	0.735155	0.177399	1.81066e-10	0.000381957	0.0324086	0.0158689	0.0415983	0.246185	1.0856e-33	0.00568548		Model I	0.0385642	0.0359468	0.284377	0.119975	4.31493e-07	0.00400335	0.0560435	0.0326136	0.086263	0.182416	7.93137e-25	0.00422071		Model I	0.00200551	0.0318043	0.94977	0.168781	2.5899e-10	1.28606e-05	0.0399188
Model II	0.350032	0.186429	0.0617945	0.312529	0.0622689	0.0112721	0.507919	0.1479	0.001	0.369051	0.00688576	0.015376		Model II	-0.00306346	0.0153392	0.841872	0.218257	0.0540252	0.000129379	0.038356	0.0160459	0.0171674	0.257116	0.236667	0.00776022		Model II	0.0291961	0.0367435	0.427615	0.139657	0.465624	0.00219914	0.0584617	0.033208	0.078868	0.186058	0.864428	0.0044569		Model II	0.00671113	0.0319944	0.834026	0.212417	0.0339017	0.000138059	0.0385049
Model III	0.348	0.187	0.0644289	0.312695	0.820069	0.0110968	0.505289	0.148072	0.000697546	0.369483	0.564161	0.0151076		Model III	-0.00271071	0.015326	0.86	0.223111	0.221956	0.000101264	0.0380293	0.0159172	0.017224	0.270349	0.001741	0.00762824		Model III	0.0295608	0.0368074	0.422681	0.140505	0.622776	0.00225359	0.0572502	0.0331068	0.084309	0.192674	0.0318443	0.00427284		Model III	0.0065064	0.0320594	0.83934	0.21271	0.760464	0.000129708	0.0390417
	BPF BMI <25 (266)						BPF BMI ≥25 (473)								WMH load BMI < 25 (298)						WMH load BMI ≥ 25 (529)								WMH score BMI < 25 (305)						WMH score BMI ≥ 25 (547)								Attension/Speed BMI < 25 (307)						Attension/Speed BMI ≥ 25 (546)
	β	SE	p	R2	p F change	Partial R2	β	SE	p	R2	p F change	Partial R2			β	SE	p	R2	p F change	Partial R2	β	SE	p	R2	p F change	Partial R2			β	SE	p	R2	p F change	Partial R2	β	SE	p	R2	p F change	Partial R2			β	SE	p	R2	p F change	Partial R2	β
Model I	0.513117	0.204614	0.0127705	0.372857	9.0958e-26	0.015406	0.408041	0.139906	0.00371313	0.32885	0	0.012465		Model I	0.023843	0.0204858	0.245439	0.27963	2.62049e-20	0.00340009	0.0179305	0.0141595	0.205974	0.257225	6.92066e-33	0.0023218		Model I	0.0428625	0.0422495	0.311174	0.227991	2.00254e-16	0.00270265	0.0474241	0.0305722	0.121445	0.179967	1.04368e-22	0.003716		Model I	-0.0094174	0.034049	0.782292	0.175237	2.20204e-12	0.000212435	0.0415495
Model II	0.507727	0.201222	0.0122521	0.421286	0.00513283	0.014797	0.40552	0.139516	0.00383364	0.357308	0.006	0.0120393		Model II	0.0326712	0.0201745	0.106481	0.332491	0.00306209	0.00625206	0.0204276	0.0141178	0.148534	0.289278	0.0021408	0.00294068		Model II	0.0555335	0.0416655	0.183641	0.282723	0.00336842	0.00443982	0.0513729	0.0309894	0.097965	0.188305	0.613589	0.00425704		Model II	0.000303058	0.0336241	0.992815	0.22979	0.00553663	2.15756e-07	0.0379722
Model III	0.502275	0.20183	0.0134816	0.421855	0.621682	0.0144377	0.403222	0.139548	0.00404522	0.358628	0.336	0.0118997		Model III	0.0346188	0.0200224	0.0849153	0.345943	0.0172577	0.00700811	0.0203784	0.0140575	0.147778	0.296733	0.0210774	0.00292652		Model III	0.0572333	0.0417321	0.171311	0.284557	0.392576	0.004705	0.0505124	0.0309202	0.102937	0.193649	0.0632125	0.00411471		Model III	0.00111349	0.0336923	0.973658	0.230673	0.565103	2.90753e-06	0.0385966
	BPF_Education ≤ 10 years (505)						BPF Education >10 years (234)								WMH load Education ≤ 10 years (564)						WMH load Education >10 years (263)								WMH score Education ≤ 10 years (578)						WMH score Education >10 years (274)								Attension/Speed Education ≤ 10 years (580)						Attension/Speed Education >10 years (273)
	β	SE	p	R2	p F change	Partial R2	β	SE	p	R2	p F change	Partial R2			β	SE	p	R2	p F change	Partial R2	β	SE	p	R2	p F change	Partial R2			β	SE	p	R2	p F change	Partial R2	β	SE	p	R2	p F change	Partial R2			β	SE	p	R2	p F change	Partial R2	β
Model I	0.428058	0.138023	0.00203792	0.358	0	0.0126516	0.485288	0.210877	0.0222867	0.320728	7.21764e-19	0.0159175		Model I	0.0200329	0.0138589	0.148895	0.259025	3.17012e-35	0.00284077	0.0161963	0.0215321	0.452628	0.272056	0	0.00161517		Model I	0.057763	0.0292353	0.048669	0.199533	8.19838e-27	0.0055901	0.0243297	0.0465447	0.601607	0.194	2.12633e-12	0.000828173		Model I	0.0525804	0.0220714	0.0175365	0.218	9.01748e-30	0.0078873	-0.032341
Model II	0.41982	0.138266	0.00252451	0.386	0.002	0.0117501	0.416583	0.21199	0.0506598	0.347818	0.171663	0.0114478		Model II	0.026655	0.0140153	0.0577248	0.277717	0.0316907	0.00484693	0.0189885	0.0214501	0.37688	0.305042	0.071	0.00218717		Model II	0.0659251	0.0297356	0.027026	0.209014	0.358191	0.00703065	0.0211089	0.0468754	0.652855	0.212	0.426709	0.000614693		Model II	0.0447874	0.0223447	0.0455121	0.232	0.101503	0.00553759	-0.0307671
Model III	0.423874	0.138494	0.00233254	0.386	0.521	0.0119532	0.417573	0.213006	0.0512193	0.347831	0.947754	0.0114445		Model III	0.0287927	0.0138866	0.0386095	0.293622	0.000541056	0.0056445	0.0179167	0.0215126	0.40573	0.306703	0.442	0.00193911		Model III	0.0685591	0.0295743	0.020803	0.219799	0.00592979	0.00759565	0.0225007	0.0470233	0.632697	0.213	0.613546	0.00069601		Model III	0.0442114	0.0223494	0.0484	0.234	0.294489	0.00539282	-0.0309965
	BPF No DM (662)						BPF DM (77)								WMH load NO DM (737)						WMH load DM (90)								WMH score NO DM (760)						WMH score DM (92)								Attension/Speed No DM (764)						Attension/Speed DM (89)
	β	SE	p	R2	p F change	Partial R2	β	SE	p	R2	p F change	Partial R2			β	SE	p	R2	p F change	Partial R2	β	SE	p	R2	p F change	Partial R2			β	SE	p	R2	p F change	Partial R2	β	SE	p	R2	p F change	Partial R2			β	SE	p	R2	p F change	Partial R2	β
Model I	0.429298	0.118165	0.000302	0.336629	4.75853e-57	0.013596	0.540668	0.505196	0.288199	0.344946	1.50908e-06	0.0107183		Model I	0.0267126	0.011927	0.025418	0.265412	1.04853e-47	0.00513917	-0.0431389	0.0440653	0.330437	0.265851	1.05009e-05	0.00847707		Model I	0.0553637	0.0256339	0.03111	0.19615	7.95075e-35	0.00506716	-0.0356952	0.0910471	0.696001	0.197414	0.000300657	0.00145131		Model I	0.0220595	0.0166413	0.185384	0.204423	1.12083e-36	0.00187896	0.0016564
Model II	0.416619	0.117374	0.000414	0.360069	0.000788465	0.0126371	0.229423	0.569618	0.688463	0.394566	0.518885	0.0015346		Model II	0.0306564	0.0118812	0.010073	0.288652	0.000823242	0.00666084	-0.0631066	0.0490426	0.202029	0.305888	0.618857	0.014926		Model II	0.0600434	0.0257022	0.019753	0.21159	0.0267179	0.00586205	-0.0401709	0.101826	0.694271	0.230316	0.758602	0.00151632		Model II	0.0236505	0.0165362	0.153074	0.234478	7.57055e-05	0.0021218	0.0206983
Model III	0.41779	0.117441	0.000402	0.360495	0.515152	0.0127051	0.250005	0.574801	0.665091	0.396672	0.640783	0.00181169		Model III	0.031302	0.0118257	0.008302	0.296546	0.00489526	0.00694172	-0.0757203	0.0475473	0.115417	0.362728	0.0110894	0.0212658		Model III	0.0605822	0.025661	0.018493	0.215282	0.0637166	0.00596694	-0.0490592	0.102418	0.633271	0.238293	0.368894	0.0022407		Model III	0.0235305	0.016529	0.154987	0.236207	0.196905	0.0021003	0.0220395
	BPF No CVD (437)						BPF CVD (302)								WMH load NO CVD (494)						WMH load CVD (333)								WMH score NO CVD (508)						WMH score CVD (344)								Attension/Speed No CVD (518)						Attension/Speed CVD (335)
	β	SE	p	R2	p F change	Partial R2	β	SE	p	R2	p F change	Partial R2			β	SE	p	R2	p F change	Partial R2	β	SE	p	R2	p F change	Partial R2			β	SE	p	R2	p F change	Partial R2	β	SE	p	R2	p F change	Partial R2			β	SE	p	R2	p F change	Partial R2	β
Model I	0.359721	0.139549	0.010282	0.334295	4.01892e-37	0.0104573	0.605047	0.20517	0.003447	0.349637	5.2935e-27	0.0194363		Model I	0.0176317	0.0136185	0.196053	0.304	2.55528e-37	0.00244155	0.0269457	0.0212097	0.204845	0.205276	5.6618e-16	0.00398353		Model I	0.0531154	0.0302605	0.079835	0.209758	5.77667e-25	0.00494856	0.0401428	0.0430357	0.351609	0.169554	2.2405e-13	0.00216979		Model I	0.0149257	0.0178428	0.403264	0.268041	9.02775e-34	0.00102029	0.0297101
Model II	0.323877	0.139727	0.020936	0.355304	0.0366091	0.0083065	0.583521	0.206292	0.005007	0.384468	0.0148872	0.0172804		Model II	0.0189273	0.0138632	0.172812	0.313	0.369717	0.00271222	0.0372513	0.0212248	0.080214	0.239204	0.0310825	0.00741613		Model II	0.0577647	0.0307224	0.060677	0.221146	0.313201	0.00566542	0.0448676	0.0437907	0.306313	0.178994	0.70895	0.00263569		Model II	0.0208043	0.0180237	0.248945	0.283624	0.0975359	0.00192431	0.00885692
Model III	0.327812	0.140103	0.019767	0.355651	0.635964	0.00847965	0.584268	0.207287	0.005162	0.384472	0.963252	0.017219		Model III	0.0205756	0.0137884	0.136308	0.323	0.00799953	0.00319871	0.0351296	0.0211504	0.097719	0.248803	0.0456728	0.00657899		Model III	0.0604844	0.0306835	0.049265	0.226524	0.0669235	0.006197	0.0416777	0.043923	0.343383	0.181294	0.339272	0.00226119		Model III	0.0196585	0.018035	0.276236	0.285958	0.20397	0.00171388	0.0100142
	BPF ApoE4 non carrier (589)						BPF ApoE4 carrier (140)								WMH load ApoE4 non carriers (589)						WMH load ApoE4 carriers (140)								WMH score ApoE4 non carriers (674)						WMH score ApoE4 carriers (167)								Attension/Speed ApoE4 non carriers (674)						Attension/Speed ApoE4 carriers (168)
	β	SE	p	R2	p F change	Partial R2	β	SE	p	R2	p F change	Partial R2			β	SE	p	R2	p F change	Partial R2	β	SE	p	R2	p F change	Partial R2			β	SE	p	R2	p F change	Partial R2	β	SE	p	R2	p F change	Partial R2			β	SE	p	R2	p F change	Partial R2	β
Model I	0.48598	0.124203	0.000102	0.361065	5.54182e-56	0.0168948	0.226035	0.304862	0.459717	0.279	1.28062e-09	0.00293558		Model I	0.026	0.012	0.039403	0.270212	1.50684e-43	0.00485098	-0.00783288	0.0303883	0.796926	0.279638	2.57084e-11	0.000301023		Model I	0.0609167	0.0268953	0.023837	0.201071	3.98567e-32	0.00617246	-0.0188682	0.061521	0.759471	0.198412	8.60194e-08	0.000468333		Model I	0.0154104	0.0171146	0.368219	0.21961	1.51597e-35	0.000951476	0.0539159
Model II	0.485031	0.125014	0.000117	0.374274	0.100525	0.0164668	0.148524	0.299087	0.620328	0.383	0.00480818	0.00118804		Model II	0.0292789	0.0125339	0.019803	0.281147	0.211798	0.00618708	-0.000946617	0.0300637	0.974922	0.347663	0.0320853	4.25493e-06		Model II	0.0699574	0.0272556	0.010487	0.210914	0.317345	0.00791264	-0.0190751	0.0624441	0.760417	0.239683	0.309298	0.000460709		Model II	0.0151092	0.0171058	0.37741	0.250003	0.000456599	0.000889232	0.0531974
														Model III														Model III														Model III
Model I: adjusted for age and sex, Model II additionally adjusted for risk factors and Model III adjusteded additonally for ApoE4 genotypes
Bold shows significance level of <0.05.
BPF: Brain Parenchymal Fraction, WMH: White Matter Hyperintensities, β-Effect size, SE-Standard Error
[truncated: 57 more columns]

## Sheet: Supplementary Table 5
Supplementary Table 5: Mutiple regression models used to estimate effect of LTL in BMI subgroups
	BPF BMI <30 (594)						BPF BMI ≥ 30 (145)								WMH load BMI < 30 (669)						WMH load BMI ≥ 30 (158)								WMH score BMI < 30 (686)						WMH score BMI ≥ 30 (166)								Attension/Speed BMI < 30 (685)						Attension/Speed BMI ≥ 30 (168)
	β	SE	p	R2	p F change	Partial R2	β	SE	p	R2	p F change	Partial R2			β	SE	p	R2	p F change	Partial R2	β	SE	p	R2	p F change	Partial R2			β	SE	p	R2	p F change	Partial R2	β	SE	p	R2	p F change	Partial R2			β	SE	p	R2	p F change	Partial R2	β
Model I	0.319	0.131	0.014791	0.34	1.19099e-51	0.101256	0.956	0.244	0.00014	0.388	1.49908e-14	0.318		Model I	0.017	0.013	0.203	0.261	2.45103e-42	0.05	0.027	0.024	0.259	0.309	5.08276e-12	0.09208		Model I	0.041	0.028	0.148	0.188	7.41122e-30	0.056	0.059	0.051	0.253	0.256	3.77505e-10	0.091		Model I	0.026	0.019	0.154	0.197	1.57543e-31	0.055	0.01
Model II	0.297	0.13	0.022318	0.366	0.001382	0.095528	0.936	0.249	0.000262	0.415	0.549588	0.313		Model II	0.021	0.013	0.114	0.279	0.0258891	0.062	0.025	0.024	0.299	0.36	0.13457	0.087		Model II	0.049	0.029	0.088	0.196	0.395316	0.066	0.037	0.052	0.47	0.304	0.176144	0.059		Model II	0.027	0.018	0.149	0.235	3.75295e-05	0.056	0.006
Model III	0.297	0.13	0.022398	0.366	0.956551	0.095554	0.933	0.25	0.000276	0.418	0.393039	0.312728		Model III	0.022	0.013	0.103	0.289	0.00218535	0.064	0.026	0.024	0.279	0.365	0.273606	0.091		Model III	0.049	0.029	0.083	0.201	0.0617006	0.067	0.037	0.052	0.47	0.305	0.590062	0.059		Model III	0.026	0.018	0.152	0.237	0.224021	0.056	0.006
	BPF BMI <25 (266)						BPF BMI ≥25 (473)								WMH load BMI < 25 (298)						WMH load BMI ≥ 25 (529)								WMH score BMI < 25 (305)						WMH score BMI ≥ 25 (547)								Attension/Speed BMI < 25 (307)						Attension/Speed BMI ≥ 25 (546)
	β	SE	p	R2	p F change	Partial R2	β	SE	p	R2	p F change	Partial R2			β	SE	p	R2	p F change	Partial R2	β	SE	p	R2	p F change	Partial R2			β	SE	p	R2	p F change	Partial R2	β	SE	p	R2	p F change	Partial R2			β	SE	p	R2	p F change	Partial R2	β
Model I	0.513117	0.204614	0.0127705	0.372857	9.0958e-26	0.015406	0.408041	0.139906	0.00371313	0.32885	0	0.012465		Model I	0.023843	0.0204858	0.245439	0.27963	2.62049e-20	0.00340009	0.0179305	0.0141595	0.205974	0.257225	6.92066e-33	0.0023218		Model I	0.0428625	0.0422495	0.311174	0.227991	2.00254e-16	0.00270265	0.0474241	0.0305722	0.121445	0.179967	1.04368e-22	0.003716		Model I	-0.0094174	0.034049	0.782292	0.175237	2.20204e-12	0.000212435	0.0415495
Model II	0.507727	0.201222	0.0122521	0.421286	0.00513283	0.014797	0.40552	0.139516	0.00383364	0.357308	0.006	0.0120393		Model II	0.0326712	0.0201745	0.106481	0.332491	0.00306209	0.00625206	0.0204276	0.0141178	0.148534	0.289278	0.0021408	0.00294068		Model II	0.0555335	0.0416655	0.183641	0.282723	0.00336842	0.00443982	0.0513729	0.0309894	0.097965	0.188305	0.613589	0.00425704		Model II	0.000303058	0.0336241	0.992815	0.22979	0.00553663	2.15756e-07	0.0379722
Model III	0.502275	0.20183	0.0134816	0.421855	0.621682	0.0144377	0.403222	0.139548	0.00404522	0.358628	0.336	0.0118997		Model III	0.0346188	0.0200224	0.0849153	0.345943	0.0172577	0.00700811	0.0203784	0.0140575	0.147778	0.296733	0.0210774	0.00292652		Model III	0.0572333	0.0417321	0.171311	0.284557	0.392576	0.004705	0.0505124	0.0309202	0.102937	0.193649	0.0632125	0.00411471		Model III	0.00111349	0.0336923	0.973658	0.230673	0.565103	2.90753e-06	0.0385966
Model I: adjusted for age and sex, Model II additionally adjusted for risk factors and Model III adjusteded additonally for ApoE4 genotypes
Bold shows significance level of <0.05.
BPF: Brain Parenchymal Fraction, WMH: White Matter Hyperintensities, β-Effect size, SE-Standard Error
[truncated: 57 more columns]
